# Supplementary material for: A Story of PA/BSA and Biomarkers to Diagnose Pulmonary Hypertension in Patients with Severe Aortic Valve Stenosis—The Rise of IGF-BP2 and GDF-15
Source: J Cardiovasc Dev Dis. 2023 Jan 5;10(1):22. doi: 10.3390/jcdd10010022 (PMC9864369; doi:10.3390/jcdd10010022)
Supplement: Supplementary file 1 [file jcdd-10-00022-s001.zip]

Archive with 1 entries (1 files):
- jcdd-2126575-supplementary.pdf
